# Supplementary material for: Synthesis, Physicochemical Characterization, Biological Evaluation, In Silico and Molecular Docking Studies of Pd(II) Complexes with P, S-Donor Ligands
Source: Pharmaceuticals (Basel). 2023 May 29;16(6):806. doi: 10.3390/ph16060806 (PMC10301315; doi:10.3390/ph16060806)
Supplement: Supplementary file 1 [file pharmaceuticals-16-00806-s001.zip]

Archive with 1 entries (1 files):
- pharmaceuticals-2399393-supplementary.pdf
